# Supplementary material for: Genome-Wide Identification and Expression Analysis of the FAR1-RELATED SEQUENCE (FRS) Gene Family in Grape (Vitis vinifera L.)
Source: Int J Mol Sci. 2025 May 14;26(10):4675. doi: 10.3390/ijms26104675 (PMC12112247; doi:10.3390/ijms26104675)
Supplement: Supplementary file 1 [file ijms-26-04675-s001.zip]

Archive with 1 entries (1 files):
- ijms-3538333-supplementary.pdf
